# Supplementary material for: Contribution of markers of adiposopathy and adipose cell size in predicting insulin resistance in women of varying age and adiposity
Source: Adipocyte. 2022 Apr 18;11(1):175–89. doi: 10.1080/21623945.2022.2059902 (PMC9037496; doi:10.1080/21623945.2022.2059902)
Supplement: Supplemental Material [file KADI_A_2059902_SM8367.zip]

Archive with 3 entries (2 files):
- supplementary/
- supplementary/Figures Tremblay et alrevised without marks 2022 03 03.docx
- supplementary/Tables Tremblay et al revised without marks 2022 03 04.docx
